# Supplementary material for: Should rescue ICSI be re-evaluated considering the deferred transfer of cryopreserved embryos in in-vitro fertilization cycles? A systematic review and meta-analysis
Source: Reprod Biol Endocrinol. 2021 Aug 4;19:121. doi: 10.1186/s12958-021-00784-3 (PMC8336078; doi:10.1186/s12958-021-00784-3)
Supplement: Supplementary file 1 — Additional file 1. JBI critical appraisal checklist for analytical cross sectional studies. The evaluation of included studies made according to the Joanna Briggs Institute. [file 12958_2021_784_MOESM1_ESM.xlsx]

## Sheet: Foglio1
Supplementary Table 1: JBI ritical appraisal checklist for analytical cross sectional studies.
				Sachdev NM, 2016	Yuzpe AA, 2000	Shalom-paz E, 2011	Sermondade N, 2010	Amarin ZO, 2005	Chen C, 2003	Ming L, 2012
Were the criteria for inclusion in the sample clearly defined?				YES	YES	YES	YES	YES	NO	YES
Were the study subjects and the setting described in detail?				YES	YES	YES	YES	NO	NO	NO
Was the exposure measured in a valid and reliable way?				YES	YES	YES	YES	YES	YES	YES
Were objective, standard criteria used for measurement of the condition?				YES	YES	YES	YES	YES	YES	YES
Were confounding factors identified?				NO	NO	YES	NO	NO	NO	NO
Were strategies to deal with confounding factors stated?				NO	NO	YES	NO	NO	NO	NO
Were the outcomes measured in a valid and reliable way?				YES	YES	YES	YES	YES	YES	YES
Was appropriate statistical analysis used?				YES*	YES*	YES*	YES*	YES*	YES*	YES*
				Kuczyński W, 2002	Xiong S, 2011	Lundin K, 1996	Morton PC, 1997	Park KS, 2000	Zhu L, 2011	Li M, 2021
Were the criteria for inclusion in the sample clearly defined?				YES	YES	YES	YES	YES	YES	YES
Were the study subjects and the setting described in detail?				NO	YES	NO	NO	NO	YES	NO
Was the exposure measured in a valid and reliable way?				YES	YES	YES	YES	YES	YES	YES
Were objective, standard criteria used for measurement of the condition?				YES	YES	YES	YES	YES	YES	YES
Were confounding factors identified?				NO	NO	NO	NO	NO	NO	YES
Were strategies to deal with confounding factors stated?				NO	NO	NO	NO	NO	NO	YES
Were the outcomes measured in a valid and reliable way?				YES	YES	YES	YES	YES	YES	YES
Was appropriate statistical analysis used?				YES*	YES*	YES*	YES*	YES*	YES*	YES*
* where applicable
